# Supplementary material for: Optimisation of the Manufacturing Process of Organic-Solvent-Free Omeprazole Enteric Pellets for the Paediatric Population: Full Factorial Design
Source: Pharmaceutics. 2023 Nov 4;15(11):2587. doi: 10.3390/pharmaceutics15112587 (PMC10675058; doi:10.3390/pharmaceutics15112587)
Supplement: Supplementary file 1 [file pharmaceutics-15-02587-s001.zip]

Archive with 1 entries (1 files):
- pharmaceutics-2654631-supplementary.pdf
